# Supplementary material for: Vertically-Ordered Mesoporous Silica Film Based Electrochemical Aptasensor for Highly Sensitive Detection of Alpha-Fetoprotein in Human Serum
Source: Biosensors (Basel). 2023 Jun 6;13(6):628. doi: 10.3390/bios13060628 (PMC10296332; doi:10.3390/bios13060628)
Supplement: Supplementary file 1 [file biosensors-13-00628-s001.zip]

Archive with 1 entries (1 files):
- biosensors-2342306-supplementary.pdf
